# Supplementary material for: Effects of intrarenal angiotensin 1–7 infusion on renal haemodynamic and excretory function in anaesthetised two‐kidney one‐clip and deoxycorticosterone acetate‐salt hypertensive rats
Source: Exp Physiol. 2022 Dec 1;108(2):268–79. doi: 10.1113/EP090791 (PMC10103859; doi:10.1113/EP090791)
Supplement: Supplementary file 1 — Statistical Summary Document [file EPH-108-268-s001.xlsx]

## Sheet: Statistical Summary Table
Statistical Summary Document
Manuscript Title:	Effects of intrarenal Ang (1-7) infusion on renal haemodynamic and excretory function in anaesthetized 2K1C and DOCA-salt hypertensive rats
Authors:	Elaine F. Barry, Mohammed H. Abdulla, Julie O'Neill, Sara AlMarabeh, Julie Beshara, Erin Parna-Gile and Edward J. Johns
Animal model used, if applicable:	Wistar rats (Two-kidney one-clip model and DOCA-salt model)
Underlying hypothesis:	RAAS is activated in the 2K1C model which enhances renal functional responses to Ang (1-7), while RAAS is suppressed in the DOCA model which depresses the excretory response to Ang (1-7)
Definitions of ‘n’:	All questions: n= number of animals in each group
Statistical summary table:
Experimental question number	Finding/ conclusion	Experimental location/variable	Mean value	Standard Deviation	n	Exact P value	Figure/table in which data are presented	Units	Data comparisons	Statistical test	Any other experimental factors	Comments
Multiple tests of the same question are shown in different rows		e.g. cortex vs cerebellum or genotype	(or other summary statistic)	(SD)	(value)	If P is considered significant against a stated confidence limit, authors may indicate this in bold.The exact value must be stated unless P is less than 0.0001, in which case < is permitted.			e.g. WT vs KO		e.g. subjects’ age or sex	e.g. observation
1- Was baseline MAP in 2K1C rats different when compared to 2K1C sham rats?	Baseline MAP is higher in 2K1C rats compared with sham	Arterial blood pressure	Sham 116 vs. 180 2K1C	7 vs. 21	7 vs. 15	P<0.0001	Results/text	mmHg	WT (sham vs. 2K1C)	Mann-Whitney test	Male Wistar rats of 100-125g
2- Was baseline MAP in the DOCA-salt treated rats different when compared to the sham DOCA rats?	Baseline MAP is higher in DOCA-salt treated rats compared with sham	Arterial blood pressure	158 DOCA salt vs. 107 sham DOCA	16 vs. 19	7 vs. 6	P=0.002	Results/text	mmHg	WT (sham DOCA vs. DOCA-salt)	Mann-Whitney test	Male Wistar rats of 100-125g
3- Was body weight of the 2K1C rats different when compared to the 2K1C sham rats?	No difference	Body weight	Sham 259 vs. 245 2K1C	20 vs. 25	17 vs. 22	P=0.096	Results/text	g	WT (sham vs. 2K1C)	Mann-Whitney test	Male Wistar rats of 100-125g
4- Was body weight of the DOCA-salt rats different when compared to the 2K1C sham rats?	No difference	Body weight	Sham 309 vs. DOCA-salt 332	30 vs. 29	17 vs. 22	P=0.059	Results/text	g	WT (sham DOCA vs. DOCA-salt)	Mann-Whitney test	Male Wistar rats of 100-125g
5- Was kidney weight of the 2K1C rats different when compared to the 2K1C sham rats?	Kidney weight is lower in 2K1C rats compared with sham	Kidney weight	Sham 0.39 vs. 0.35 2K1C	0.05 vs. 0.05	17 vs. 18	P=0.019	Results/text	%	WT (sham vs. 2K1C)	Mann-Whitney test	Male Wistar rats of 100-125g
6- Was kidney weight of the DOCA-salt treated rats different when compared to the sham DOCA rats?	Kidney weight is higher in DOCA-salt treated rats compared with sham	Kidney weight	Sham 0.61 vs. 0.90 DOCA-salt	0.08 vs. 0.17	10 vs. 8	P=0.0002	Results/text	%	WT (sham DOCA vs. DOCA-salt)	Mann-Whitney test	Male Wistar rats of 100-125g
7- What was the effect of Ang 1-7 on MAP in the 2K1C and sham rats?	No change	Arterial blood pressure	Sham 116 vs. NCK-2K1C 181 vs. 179 CK-2K1C; Ang 1-7 Sham 115 vs. NCK-2K1C 174 vs. 174 CK-2K1C	7 vs. 23 vs. 22 respectively; Ang 1-7 8 vs. 28 vs. 19 respectively	7 vs. 7 vs. 8 respectively	P=0.88, 0.37, 0.45	Figure 2a	mmHg	WT (sham vs. NCK-2K1C vs CK-2K1C)	Two-way ANOVA	Male Wistar rats of 100-125g
8- Was was the effect of intrarenal Ang 1-7 on MAP in DOCA-salt treated rats and sham DOCA rats?	No change	Arterial blood pressure	158 DOCA-salt vs. 107 sham DOCA; Ang 1-7 153 DOCA-salt vs. 105	16 vs. 19; 16 vs. 21	7 vs. 6	P=0.54, 0.36	Figure 2b	mmHg	WT (DOCA-salt vs. sham DOCA)	Two-way ANOVA	Male Wistar rats of 100-125g
9- What was the effect of intrarenal Ang 1-7 on MAP in DOCA salt-treated rats and sham DOCA rats?	No change	Arterial blood pressure	NA	NA	6 vs. 6; 7 vs. 7	P=0.54 sham DOCA; P=0.36 DOCA-salt	Figure 2b	mmHg	WT (Sham DOCA vs. DOCA-salt)	Two-way ANOVA	Male Wistar rats of 100-125g
10- Was baseline urine flow rate from the non-clipped kidney of 2K1C rats different compared to 2K1C sham rats?	baseline urine flow rate in the non-clipped kidney was higher than sham	Right kidney	272.4 vs. 116.1	26.9 vs. 93.6	7 vs. 7	P<0.0001	Figure 3a	µl/min/Kg	WT (sham vs. NCK-2K1C)	Two-way ANOVA	Male Wistar rats of 100-125g
11- Was urine flow rate different between the non-clipped and the clipped kidney of 2K1C rats?	baseline urine flow rate of the clipped kidney was lower than the non-clipped kidney	Left (clipped) vs. right (non-clipped) kidney	29.7 vs. 272.4	19.8 vs. 26.9	8 vs. 7	P<0.0001	Figure 3a	µl/min/Kg	Left (clipped) vs right (non-clipped) kidney	Two-way ANOVA	Male Wistar rats of 100-125g
12- Was urine flow rate from clipped kidney of 2K1C rats different compared to sham 2K1C rats?	baseline urine flow rate in the clipped kidney of the 2K1C group was lower than sham rats	Left kidney	29.7 vs. 116.1	19.8 vs. 93.6	8 vs. 7	P=0.007	Figure 3a	µl/min/Kg	WT (CK-2K1C vs. 2K1C sham)	Two-way ANOVA	Male Wistar rats of 100-125g
13- Was glomerular filtration rate (GFR) of the clipped kidney 2K1C rats different compared to sham 2K1C rats?	No significant difference	Left kidney	2.66 vs. 4.38	1.37 vs. 1.01	8 vs. 7	P=0.078	Figure 3d	ml/min/Kg	WT (sham 2K1C vs. CK-2K1C)	Two-way ANOVA	Male Wistar rats of 100-125g
14- Was glomerular filtration rate (GFR) of the non-clipped kidney 2K1C rats different compared to the clipped kidney 2K1C rats?	baseline glomerular filtration rate of the clipped kidney was lower than the non-clipped kidney	Left (clipped) vs right (non-clipped) kidney	2.66 vs. 6.27	1.37 vs. 2.60	8 vs. 7	P=0.0005	Figure 3d	ml/min/Kg	Left (clipped) vs right (non-clipped) kidney	Two-way ANOVA	Male Wistar rats of 100-125g
15- Was absolute sodium excretion of the non-clipped kidney 2K1C rats different compared to sham 2K1C rats?	sodium excretion was greater in the non-clipped kidney of the 2K1C group compared with sham group	Right kidney	46.37 vs 16.08	9.74 vs 13.92	7 vs. 7	P<0.0001	Figure 3b	µmol/min/Kg	WT (sham vs. NCK-2K1C)	Two-way ANOVA	Male Wistar rats of 100-125g
16- Was absolute sodium excretion of the clipped kidney 2K1C rats different compared to sham 2K1C rats?	sodium excretion was lower in the clipped kidney of the 2K1C group compared with sham group	Left kidney	2.72 vs. 16.08	2.17 vs. 13.92	8 vs. 7	P=0.019	Figure 3b	µmol/min/Kg	WT (sham vs. CK-2K1C)	Two-way ANOVA	Male Wistar rats of 100-125g
17- Was absolute sodium excretion of the non-clipped kidney 2K1C different compared to the clipped kidney 2K1C rats?	sodium excretion was lower in the clipped kidney compared with the non-clipped kidney of the 2K1C group	Left (clipped) vs right (non-clipped) kidney	2.72 vs. 46.37	2.17 vs. 9.74	8 vs. 7	P<0.0001	Figure 3b	µmol/min/Kg	Left (clipped) vs right (non-clipped) kidney	Two-way ANOVA	Male Wistar rats of 100-125g
18- Was fractional sodium excretion of the non-clipped kidney 2K1C rats different compared to sham 2K1C rats?	Fractional sodium excretion in the non-clipped kidney of the 2K1C group was higher than sham 2K1C group	Right kidney	5.11 vs 2.19	1.69 vs. 1.59	7 vs. 7	P=0.0009	Figure 3c	%	WT (sham vs. NCK-2K1C)	Two-way ANOVA	Male Wistar rats of 100-125g
19- Was fractional sodium excretion different between the non-clipped and the clipped kidney of 2K1C rats?	Fractional sodium was lower in the clipped kidney than the non-clipped kidney	Left (clipped) vs right (non-clipped) kidney	0.69 vs 5.11	0.33 vs 1.69	8 vs. 7	P<0.0001	Figure 3c	%	Left (clipped) vs right (non-clipped) kidney	Two-way ANOVA	Male Wistar rats of 100-125g
20- What was the effect of Ang (1-7) on urine flow rate (UV), GFR, sodium excretion (UVNa) and fractional sodium excretion (FENa) in the clipped kidney of 2K1C rats?	Ang 1-7 increased UV, UVNa and FENa. No change in GFR	Left kidney	UV:110%; UVNa:214%; FENa: 147%	N/A	8	UV: 0.043; UNa:0.041; FENa: 0.002	Figure 3	%	WT (Clipped kidney of 2K1C rats: saline vs. Ang 1-7 infusion)	Two-way ANOVA	Male Wistar rats of 100-125g
21- What was the effect of Ang (1-7) on urine flow rate (UV), GFR, sodium excretion (UVNa) and fractional sodium excretion (FENa) in the non-clipped kidney of 2K1C rats?	Ang 1-7 decreased UV, UVNa and FENa. No change in GFR	Right kidney	UV:27%; UVNa:24%; FENa: 21%	N/A	7	UV: 0.0001; UNa: 0.003; FENa: 0.002	Figure 3	%	WT (Non-clipped kidney of 2K1C rats: saline vs. Ang 1-7 infusion)	Two-way ANOVA	Male Wistar rats of 100-125g
22- What was the effect of Ang (1-7) on urine flow rate (UV), GFR, sodium excretion (UVNa) and fractional sodium excretion (FENa) in the sham rats?	Ang 1-7 increased UVNa and FENa. No change in GFR and UV	Right kidney	UV:19%; UVNa:51%; FENa: 57%	N/A	7	UV: 0.129; UNa: 0.019; FENa: 0.001	Figure 3	%	WT (sham rats: saline vs. Ang 1-7 infusion)	Two-way ANOVA	Male Wistar rats of 100-125g
23- Was urine flow rate in the DOCA salt-treated rats different from urine flow rate in the sham DOCA rats?	Baseline urine flow rate was higher in DOCA salt-treated rats	Kidney	298 vs. 104	134 vs. 45	7 vs. 6	P=0.001	Figure 4	µl/min/Kg	WT (DOCA-salt vs. sham DOCA)	Two-way ANOVA	Male Wistar rats of 100-125g
24- Was glomerular filtration rate (GFR) in the DOCA salt-treated rats different from GFR in sham DOCA rats?	Baseline GFR was higher in DOCA salt-treated rats	Kidney	9.60 vs. 5.13	2.93 vs. 2.53	7 vs. 6	P=0.019	Figure 4	µl/min/Kg	WT (DOCA-salt vs. sham DOCA)	Two-way ANOVA	Male Wistar rats of 100-125g
25- Was absolute sodium excretion in the DOCA salt-treated rats different from sham DOCA rats?	Baseline sodium excretion rate was higher in DOCA salt-treated rats	Kidney	54.3 vs. 19.0	15.4 vs. 9.5	7 vs. 6	P<0.0001	Figure 4	µmol/min/Kg	WT (DOCA-salt vs. sham DOCA)	Two-way ANOVA	Male Wistar rats of 100-125g
26- Was fractional sodium excretion in the DOCA salt-treated rats different from sham DOCA rats?	No statistical difference	Kidney	3.58 vs. 2.39	1.85 vs. 1.47	7 vs. 6	P=0.256	Figure 4	%	WT (DOCA-salt vs. sham DOCA)	Two-way ANOVA	Male Wistar rats of 100-125g
27- What was the effect of Ang (1-7) on urine flow rate (UV), GFR, sodium excretion (UVNa) and fractional sodium excretion (FENa) in the DOCA salt-treated rats?	↓ UV, No change in GFR, ↓ UVNa and ↓ FENa	Kidney	UV: 26%; UVNa:26%; FENa: 32%	NA	7	UV: 0.037; UNa: 0.007; FENa: 0.023	Figure 4	%	WT (DOCA-salt: Ang 1-7 vs saline)	Two-way ANOVA	Male Wistar rats of 100-125g
28- What was the effect of Ang (1-7) on urine flow rate (UV), GFR, sodium excretion (UVNa) and fractional sodium excretion (FENa) in the sham DOCA rats?	No change in GFR, ↑ UV, ↑ UVNa and ↑ FENa	Kidney	UV: 70%; UVNa: 63%; FENa: 65%	NA	6	UV:0.037; UNa: 0.013; FENa: 0.012	Figure 4	%	WT (DOCA sham: Ang 1-7 vs saline)	Two-way ANOVA	Male Wistar rats of 100-125g
29- Was renal cortical Ang II in the clipped kidney of the 2K1C rats different compared to renal cortical Ang II in the sham 2K1C rats?	Higher Ang II concentrations in the clipped kidney	Renal cortex (left/clipped kidney) vs. renal cortex (left/sham)	14.04 vs. 5.01	4.15 vs. 1.27	5 vs. 5	P=0.008	Figure 5a	pg/µg protein	Left (clipped 2K1C) vs. left (non-clipped sham) kidney	Mann-Whitney test	Male Wistar rats of 100-125g
30- Was renal medullary Ang II in the clipped kidney of the 2K1C rats different compared to renal medullary Ang II in the 2K1C sham rats?	Lower in the clipped 2K1C kidney compared with sham	Renal medulla	2.36 vs. 4.99	1.45 vs. 1.07	5 vs. 5	P=0.016	Figure 5a	pg/µg protein	WT (CK-2K1C vs. 2K1C Sham)	Mann-Whitney test	Male Wistar rats of 100-125g
31- Was renal cortical Ang 1-7 in the non-clipped kidney of the 2K1C rats different compared to renal cortical Ang 1-7 in the sham 2K1C rats?	Higher in the non-clipped kidney	Renal cortex	57.06 vs. 29.13	11.22 vs. 17.52	5 vs. 5	P=0.032	Figure 5b	pg/µg protein	WT (NCK-2K1C vs. 2K1C sham)	Mann-Whitney test	Male Wistar rats of 100-125g
32- Was renal cortical Ang II in the DOCA salt-treated rats different when compared to sham DOCA rats?	Lower in DOCA-salt treated rats (Not statistically significant)	Renal cortex	1.93 vs. 3.09	0.60 vs. 0.70	4 vs. 4	P=0.057	Figure 5c	pg/µg protein	WT (DOCA salt vs. sham DOCA)	Mann-Whitney test	Male Wistar rats of 100-125g
33- Was renal medullary Ang II in the DOCA salt-treated rats different when compared to sham DOCA rats?	No significant change in Ang II level in DOCA salt-treated compared with shams rats	Renal medulla	1.52 vs. 2.51	0.92 vs. 0.28	4 vs. 4	P=0.343	Figure 5c	pg/µg protein	WT (DOCA salt vs. sham DOCA)	Mann-Whitney test	Male Wistar rats of 100-125g
34- Was renal cortical Ang 1-7 in the DOCA salt-treated rats different compared to sham DOCA rats?	Higher in DOCA salt-treated rats	Renal cortex	2.46	NA	4 vs. 5	P=0.016	Figure 5d	pg/µg protein	WT (DOCA salt vs. sham DOCA)	Mann-Whitney test	Male Wistar rats of 100-125g
35- Was renal cortical expression of AT1 receptor different in the DOCA salt-treated rats compared to sham DOCA rats?	Higher in DOCA-treated rats	Renal cortex	0.67	NA	5 vs. 4	P=0.016	Figure 6e	AU	WT (DOCA salt vs. sham DOCA)	Mann-Whitney test	Male Wistar rats of 100-125g
36- Was renal medullary expression of AT1 receptor different in the DOCA salt-treated rats compared to sham DOCA rats	No change	Renal medulla	NA	NA	5 vs. 4	P=0.556	Figure 6f	AU	WT (DOCA salt vs. sham DOCA)	Mann-Whitney test	Male Wistar rats of 100-125g
37- Was renal cortical expression of AT1 receptor different in the 2K1C rats when compared with 2K1C sham rats?	Lower AT1 expression in the clipped kidney vs. non-clipped kideny but not statistically significant	Renal cortex	44% lower in the clipped kidney		4 vs. 5 vs. 5	P=0.070	Figure 6b	AU	WT (sham vs. CK-2K1C vs. NCK-2K1C)	Kruskal-Wallis test	Male Wistar rats of 100-125g
38- Was renal medullary expression of AT1 receptor different in the 2K1C rats when compared to 2K1C sham rats?	Lower in the clipped 2K1C kidney compared with sham	Renal medulla	0.64	NA	4 vs. 5 vs. 5	P=0.020	Figure 6c	AU	WT (sham vs. CK-2K1C vs. NCK-2K1C)	Kruskal-Wallis test	Male Wistar rats of 100-125g
39- Was renal cortical expression of Mas receptor different in the 2K1C rats compared to 2K1C sham rats?	No change	Renal cortex	NA	NA	4 vs. 4	P>0.999	Figure 7b	AU	WT (sham vs. NCK-2K1C)	Mann-Whitney test	Male Wistar rats of 100-125g
40- Was renal medullary expression of Mas receptor different in the 2K1C rats compared to 2K1C sham rats?	No change	Renal medulla	NA	NA	4 vs. 4	P=0.829	Figure 7c	AU	WT (sham vs. NCK-2K1C)	Mann-Whitney test	Male Wistar rats of 100-125g
41- Was renal cortical expression of Mas receptor different in the DOCA salt-treated rats compared to sham DOCA rats?	Lower Mas expression in DOCA salt-treated rats	Renal cortex	0.48	NA	4 vs. 5	0.016	Figure 7e	AU	WT (DOCA salt vs. sham DOCA)	Mann-Whitney test	Male Wistar rats of 100-125g
42- Was renal medullary expression of Mas receptor different in the DOCA salt-treated rats compared to sham DOCA rats?	Lower Mas expression in DOCA salt-treated rats	Renal medulla	0.38	NA	4 vs. 5	0.032	Figure 7f	AU	WT (DOCA salt vs. sham DOCA)	Mann-Whitney test	Male Wistar rats of 100-125g
